# Supplementary material for: Neuroprotective Potential of L-Glutamate Transporters in Human Induced Pluripotent Stem Cell-Derived Neural Cells against Excitotoxicity
Source: Int J Mol Sci. 2023 Aug 9;24(16):12605. doi: 10.3390/ijms241612605 (PMC10454411; doi:10.3390/ijms241612605)
Supplement: Supplementary file 1 [file ijms-24-12605-s001.zip]

Archive with 1 entries (1 files):
- ijms-2431821-supplementary.pdf
